# Supplementary material for: Crowdsourcing as a Screening Tool to Detect Clinical Features of Glaucomatous Optic Neuropathy from Digital Photography
Source: PLoS One. 2015 Feb 18;10(2):e0117401. doi: 10.1371/journal.pone.0117401 (PMC4334897; doi:10.1371/journal.pone.0117401)
Supplement: S1 Data — (ZIP) [file pone.0117401.s001.zip]

Archive with 4 entries (4 files):
- Data PONE-D-14-18547/Batch_1293737_batch_results_0.05_500_90.csv
- Data PONE-D-14-18547/Batch_1330025_batch_results_0.05c_only.csv
- Data PONE-D-14-18547/Batch_1332042_batch_results_500_90_0.05_R2.csv
- Data PONE-D-14-18547/Batch_1332367_batch_results_0.05c_r2.csv
